# Supplementary material for: A Dynamic 3D Graphical Representation for RNA Structure Analysis and Its Application in Non-Coding RNA Classification
Source: PLoS One. 2016 May 23;11(5):e0152238. doi: 10.1371/journal.pone.0152238 (PMC4877074; doi:10.1371/journal.pone.0152238)
Supplement: S1 Software — (ZIP) [file pone.0152238.s021.zip]

Archive with 5 entries (4 files):
- S1 Software. RNAfeatureGenerator/
- S1 Software. RNAfeatureGenerator/Results.txt
- S1 Software. RNAfeatureGenerator/RNAFeatureGenerator.exe
- S1 Software. RNAfeatureGenerator/S1 Software. RNAFeatureGenerator.doc
- S1 Software. RNAfeatureGenerator/Sequences.txt
