# Supplementary material for: A Dynamic 3D Graphical Representation for RNA Structure Analysis and Its Application in Non-Coding RNA Classification
Source: PLoS One. 2016 May 23;11(5):e0152238. doi: 10.1371/journal.pone.0152238 (PMC4877074; doi:10.1371/journal.pone.0152238)
Supplement: S1 Software — (ZIP) [file pone.0152238.s021.zip › S1 Software. RNAfeatureGenerator/Results.txt]

Name:IMV-3
The characteristic sequence of the RNA secondary structure:
0.1576923077	0.2365704159	2.0000000000	0.1019230769	-0.1264157008	0.7179487179	
-0.1134615385	0.2218418701	1.4102564103	-0.1269230769	-0.2066970732	1.4102564103	
0.1461538462	0.2156962330	1.6923076923	0.1134615385	-0.1472898837	0.9230769231	
-0.1333333333	0.2043039944	1.4102564103	-0.1070512821	-0.2242349489	1.4102564103	
0.1634615385	0.2349294629	2.0000000000	0.0961538462	-0.1280566538	0.7179487179	
-0.0692307692	0.1901450331	0.9230769231	-0.1711538462	-0.2383939102	2.0000000000	

Name:APMV-3
The characteristic sequence of the RNA secondary structure:
0.1384274640	0.1903485470	1.5714285714	0.1339977852	-0.2053960872	1.5714285714	
-0.0847176080	0.2139195446	1.3095238095	-0.1428571429	-0.1814624654	1.3095238095	
0.1699889258	0.2538528305	2.5000000000	0.1024363234	-0.1418918036	0.8571428571	
-0.1251384275	0.1881364881	1.3095238095	-0.1024363234	-0.2072455219	1.3095238095	
0.1578073090	0.2385945087	2.1666666667	0.1146179402	-0.1571501255	1.0714285714	
-0.0498338870	0.1324616662	0.5000000000	-0.1777408638	-0.2629203438	2.5000000000	

Name:AVII
The characteristic sequence of the RNA secondary structure:
0.1229909154	0.1441639631	1.2452830189	0.0737246681	-0.1127754179	0.6792452830	
-0.1282320056	0.2578554976	2.5660377358	-0.1750524109	-0.2752337212	3.2264150943	
0.1226415094	0.1457183748	1.2452830189	0.0740740741	-0.1112210062	0.6792452830	
-0.1698113208	0.2541041931	2.8867924528	-0.1334730957	-0.2789850257	2.8867924528	
0.1174004193	0.1483902883	1.2452830189	0.0793151642	-0.1085490927	0.6792452830	
-0.1338225017	0.2792513415	2.8867924528	-0.1694619147	-0.2538378773	2.8867924528	

Name:CILRV
The characteristic sequence of the RNA secondary structure:
0.1266968326	0.1511197406	1.2941176471	0.0791855204	-0.1170851114	0.7058823529	
-0.1496983409	0.2623284380	2.6666666667	-0.1444193062	-0.2596619779	2.6666666667	
0.1116138763	0.1164086106	0.8823529412	0.0942684766	-0.1517962414	1.0784313725	
-0.1726998492	0.2456389809	2.6666666667	-0.1214177979	-0.2763514350	2.6666666667	
0.1244343891	0.1545691252	1.2941176471	0.0814479638	-0.1136357268	0.7058823529	
-0.1572398190	0.3460138285	4.1176470588	-0.1368778281	-0.1759765874	1.5294117647	

Name:CVV-3
The characteristic sequence of the RNA secondary structure:
0.1367924528	0.2058869888	2.0192307692	0.0867198839	-0.1081214443	0.6923076923	
-0.1128447025	0.2297394317	2.0192307692	-0.1636429608	-0.2463625699	2.6153846154	
0.1444121916	0.2014124219	2.0192307692	0.0791001451	-0.1125960112	0.6923076923	
-0.1647314949	0.2224088845	2.3076923077	-0.1117561684	-0.2536931171	2.3076923077	
0.1353410740	0.2089816226	2.0192307692	0.0881712627	-0.1050268105	0.6923076923	
-0.0925253991	0.1815155490	1.2692307692	-0.1839622642	-0.2945864526	3.6538461538	

Name:EMV-3
The characteristic sequence of the RNA secondary structure:
0.1363265306	0.1569830999	1.3469387755	0.0861224490	-0.0742528583	0.4285714286	
-0.1220408163	0.2655239192	2.4489795918	-0.1555102041	-0.2936147429	3.1224489796	
0.1224489796	0.0985485864	0.7346938776	0.1000000000	-0.1326873717	0.9183673469	
-0.1669387755	0.2647267206	2.7755102041	-0.1106122449	-0.2944119415	2.7755102041	
0.1073469388	0.1092994647	0.7346938776	0.1151020408	-0.1219364935	0.9183673469	
-0.1346938776	0.3052100396	3.1224489796	-0.1428571429	-0.2539286224	2.4489795918	

Name:LRMV-3
The characteristic sequence of the RNA secondary structure:
0.1255656109	0.1308414901	1.0784313725	0.0867269985	-0.1355637369	0.8823529412	
-0.1425339367	0.2647261647	2.6666666667	-0.1451734540	-0.2590638762	2.6666666667	
0.1153846154	0.1235285458	0.8823529412	0.0969079940	-0.1428766811	1.0784313725	
-0.1776018100	0.2438035790	2.6666666667	-0.1101055807	-0.2799864620	2.6666666667	
0.1048265460	0.1484277099	1.0784313725	0.1074660633	-0.1179775171	0.8823529412	
-0.1259426848	0.2745907295	2.6666666667	-0.1617647059	-0.2491993115	2.6666666667	

Name:PDV-3
The characteristic sequence of the RNA secondary structure:
0.1318234611	0.1805664030	1.3414634146	0.1097560976	-0.1678165848	1.0975609756	
-0.1085946574	0.2336233329	1.6097560976	-0.1498257840	-0.2092471289	1.6097560976	
0.1370499419	0.2065785388	1.6097560976	0.1045296167	-0.1418044491	0.8780487805	
-0.1544715447	0.2056818806	1.6097560976	-0.1039488966	-0.2371885813	1.6097560976	
0.1538908246	0.2249209468	1.9024390244	0.0876887340	-0.1234620411	0.6829268293	
-0.0685249710	0.1227457474	0.5121951220	-0.1898954704	-0.3201247145	3.3170731707	

Name:TSV-3
The characteristic sequence of the RNA secondary structure:
0.0938775510	0.1166209718	0.7346938776	0.1183673469	-0.1654991448	1.3469387755	
-0.1400000000	0.2579402071	2.4489795918	-0.1477551020	-0.2503142964	2.4489795918	
0.0930612245	0.1390210575	0.9183673469	0.1191836735	-0.1430990592	1.1224489796	
-0.1485714286	0.2441778044	2.4489795918	-0.1391836735	-0.2640766991	2.4489795918	
0.1444897959	0.1788876163	1.5918367347	0.0677551020	-0.1032325004	0.5714285714	
-0.1542857143	0.3189662746	3.4897959184	-0.1334693878	-0.1892882290	1.5918367347	
