# Supplementary material for: A Dynamic 3D Graphical Representation for RNA Structure Analysis and Its Application in Non-Coding RNA Classification
Source: PLoS One. 2016 May 23;11(5):e0152238. doi: 10.1371/journal.pone.0152238 (PMC4877074; doi:10.1371/journal.pone.0152238)
Supplement: S1 Software — (ZIP) [file pone.0152238.s021.zip › S1 Software. RNAfeatureGenerator/Sequences.txt]

AIMV-3:AUGCucaugcaAAACugcaugaAUGCcccUAAgggAUGC
APMV-3:AAUGCccacaacGUGAAguuguggAUGCcccGUUAgggAAGC
AVII:AUGCcuaaUacucucucuCAGggagagaguuuagAUGCcuccAAAggagAUGC
CILRV:AUGCcuauauuuucucUCCUgagaaaauauagAUGCcuccAAAggagAUGC
CVV-3:AUGCccaAAcucucucuCAUggagagagAAuggAUGCcuccGAAggagAUGC
EMV-3:CcuaauUcucucucuCACggagagagauuagAUGCcucCAAGgagAUGC
LRMV-3:UUCcuauucucucucUCAGgagagGagaauagAUGCcuccAAAggagUCGC
PDV-3:AUGCccucaccGUAAggugaggAUGCcccuUAAagggAUGC
TSV-3:GUGCcaguaguauaUAAuauacuacugAUGCcuccuUUAUaggagAUGC


     
   
  
   
 
